# Supplementary material for: Brain p3‐Alcβ peptide restores neuronal viability impaired by Alzheimer's amyloid β‐peptide
Source: EMBO Mol Med. 2023 Mar 30;15(5):e17052. doi: 10.15252/emmm.202217052 (PMC10165357; doi:10.15252/emmm.202217052)
Supplement: Supplementary file 3 — Dataset EV1 [file EMMM-15-e17052-s003.xlsx]

## Sheet: Fig1
Fig. 1. CSF p3-Alcb37 levels among patients who were categorized along the AD continuum.
	A-	A+T-N-	A+T+N-	A+T+N+		ANOVA summary
Number of values	36	51	30	14		F	23.56
Minimum	1753	292.9	715.7	1874		P value	<0.0001
Maximum	8615	3862	5690	7735		P value summary	****
Range	6863	3569	4974	5861		Significant diff. among means (P < 0.05)?	Yes
Mean	3928	1889	2899	3808		R squared	0.3575
Std. Deviation	1372	858.7	1314	1515
Std. Error of Mean	228.7	120.2	239.8	405		Tukey's multiple comparisons test	Mean Diff.	95.00% CI of diff.	Below threshold?	Summary	Adjusted P Value
						A- vs. A+T-N-	2038	1359 to 2718	Yes	****	<0.0001
						A- vs. A+T+N-	1029	257.3 to 1801	Yes	**	0.0039
						A- vs. A+T+N+	119.7	-863.6 to 1103	No	ns	0.9889
						A+T-N- vs. A+T+N-	-1009	-1728 to -291.0	Yes	**	0.0021
						A+T-N- vs. A+T+N+	-1919	-2861 to -976.8	Yes	****	<0.0001
						A+T+N- vs. A+T+N+	-909.4	-1920 to 101.1	No	ns	0.0939

## Sheet: Fig2C
Fig. 2C. Effect of p3-Alcb37 and its partial peptides on the viability of mouse neurons.
	-	1-11	9-19	20-37	1-37		ANOVA summary
Number of values	12	12	14	13	14		F	6.706
Minimum	0.8898	0.9152	1.008	0.8227	0.9601		P value	0.0002
Maximum	1.149	1.397	1.579	1.415	1.824		P value summary	***
Range	0.2589	0.4817	0.5718	0.592	0.8639		Significant diff. among means (P < 0.05)?	Yes
Mean	1	1.1	1.232	1.117	1.324		R squared	0.3089
Std. Deviation	0.06883	0.1424	0.1867	0.1839	0.2335
Std. Error of Mean	0.01987	0.0411	0.04989	0.051	0.0624		Dunnett's multiple comparisons test	Mean Diff.	95.00% CI of diff.	Below threshold?	Summary	Adjusted P Value
							- vs. 1-11	-0.0996	-0.2786 to 0.07940	No	ns	0.4354
							- vs. 9-19	-0.2323	-0.4048 to -0.05978	Yes	**	0.0048
							- vs. 20-37	-0.1168	-0.2923 to 0.05875	No	ns	0.2828
							- vs. 1-37	-0.3238	-0.4962 to -0.1513	Yes	****	<0.0001

## Sheet: Fig2D
Fig. 2D. Effect of p3-Alcb peptides on the neuronal toxicity of Ab42 oligomers (MTT assay).
	Ab-;p3-Alcb-	Ab+;p3-Alcb-	Ab-;p3-Alcb9-19	Ab+;p3-Alcb9-19	Ab-;p3-Alcb1-37	Ab+;p3-Alcb1-37		Control: Ab-;p3-Alcb-
Number of values	38	38	36	36	36	36		ANOVA summary			Dunnett's multiple comparisons test	Mean Diff.	95.00% CI of diff.	Below threshold?	Summary	Adjusted P Value
Minimum	0.8781	0.6275	0.9247	0.6384	0.8742	0.5997		F	36.08		Ab- vs. Ab+	0.1871	0.1043 to 0.2698	Yes	****	<0.0001
Maximum	1.114	0.9558	1.684	1.283	1.56	1.281		P value	<0.0001		Ab- vs. Ab-;9-19	-0.1835	-0.2674 to -0.09956	Yes	****	<0.0001
Range	0.2358	0.3283	0.759	0.6446	0.6861	0.6818		P value summary	****		Ab- vs. Ab+;9-19	0.08068	-0.003250 to 0.1646	No	ns	0.0642
Mean	1	0.8129	1.183	0.9193	1.139	0.9271		Significant diff. among means (P < 0.05)?	Yes		Ab- vs. Ab-;1-37	-0.139	-0.2230 to -0.05509	Yes	***	0.0002
Std. Deviation	0.0675	0.08234	0.1739	0.1438	0.1634	0.1855		R squared	0.4574		Ab- vs. Ab+;1-37	0.07288	-0.01105 to 0.1568	No	ns	0.1123
Std. Error of Mean	0.01095	0.01336	0.02899	0.02397	0.02723	0.03091
								Control: Ab+;p3-Alcb-
								ANOVA summary			Dunnett's multiple comparisons test	Mean Diff.	95.00% CI of diff.	Below threshold?	Summary	Adjusted P Value
								F	7.455		Ab+ vs. Ab+;9-19	-0.1064	-0.1808 to -0.03193	Yes	**	0.0035
								P value	0.0009		Ab+ vs. Ab+;1-37	-0.1142	-0.1886 to -0.03973	Yes	**	0.0016
								P value summary	***
								Significant diff. among means (P < 0.05)?	Yes
								R squared	0.1223

## Sheet: Fig2E
Fig. 2E. Effect of p3-Alcb peptides on the neuronal toxicity of Ab42 oligomers (ATP generation).
	Ab-;p3-Alcb-	Ab+;p3-Alcb-	Ab-;p3-Alcb9-19	Ab+;p3-Alcb9-19	Ab-;p3-Alcb1-37	Ab+;p3-Alcb1-37		Control: Ab-;p3-Alcb-
Number of values	40	39	38	38	40	40		ANOVA summary			Dunnett's multiple comparisons test	Mean Diff.	95.00% CI of diff.	Below threshold?	Summary	Adjusted P Value
Minimum	0.8195	0.582	0.9323	0.6794	0.9304	0.6447		F	24.75		Ab- vs. Ab+	0.1691	0.05741 to 0.2808	Yes	***	0.0008
Maximum	1.35	1.114	2.106	1.896	1.824	1.658		P value	<0.0001		Ab- vs. Ab-;9-19	-0.2305	-0.3430 to -0.1181	Yes	****	<0.0001
Range	0.5307	0.5324	1.174	1.216	0.8937	1.013		P value summary	****		Ab- vs. Ab+;9-19	0.03557	-0.07689 to 0.1480	No	ns	0.8915
Mean	1	0.8309	1.231	0.9644	1.197	0.9334		Significant diff. among means (P < 0.05)?	Yes		Ab- vs. Ab-;1-37	-0.197	-0.3080 to -0.08598	Yes	****	<0.0001
Std. Deviation	0.1013	0.1304	0.2334	0.2286	0.2136	0.2282		R squared	0.3508		Ab- vs. Ab+;1-37	0.06656	-0.04444 to 0.1776	No	ns	0.4129
Std. Error of Mean	0.01602	0.02089	0.03786	0.03708	0.03377	0.03608
								Control: Ab+;p3-Alcb-
								ANOVA summary			Dunnett's multiple comparisons test	Mean Diff.	95.00% CI of diff.	Below threshold?	Summary	Adjusted P Value
								F	4.682		Ab+ vs. Ab+;9-19	-0.1336	-0.2362 to -0.03089	Yes	**	0.0083
								P value	0.0111		Ab+ vs. Ab+;1-37	-0.1026	-0.2039 to -0.001202	Yes	*	0.0469
								P value summary	*
								Significant diff. among means (P < 0.05)?	Yes
								R squared	0.07591

## Sheet: Fig2F
Fig. 2F. Effect of p3-Alcb peptides on the neuronal toxicity of Ab42 oligomers (LDH release).
	Ab-;p3-Alcb-	Ab+;p3-Alcb-	Ab-;p3-Alcb9-19	Ab+;p3-Alcb9-19	Ab-;p3-Alcb1-37	Ab+;p3-Alcb1-37		Control: Ab-;p3-Alcb-
Number of values	64	64	64	62	64	63		ANOVA summary			Dunnett's multiple comparisons test	Dunnett's multiple comparisons test	Mean Diff.	95.00% CI of diff.	Below threshold?	Summary	Adjusted P Value
Minimum	0.763	0.9032	0.6274	0.6223	0.6042	0.8238		F	23.22		Ab- vs. Ab+	- vs. +	-0.1229	-0.1786 to -0.06723	Yes	****	<0.0001
Maximum	1.209	1.517	1.131	1.581	1.235	1.395		P value	<0.0001		Ab- vs. Ab-;9-19	- vs. - 9-19	0.07169	0.01599 to 0.1274	Yes	**	0.0059
Range	0.4461	0.6143	0.5031	0.9589	0.6308	0.5712		P value summary	****		Ab- vs. Ab+;9-19	- vs. + 9-19	-0.05104	-0.1072 to 0.005100	No	ns	0.0886
Mean	1	1.123	0.9283	1.051	0.9372	1.055		Significant diff. among means (P < 0.05)?	Yes		Ab- vs. Ab-;1-37	- vs. - 1-37	0.06281	0.007111 to 0.1185	Yes	*	0.0205
Std. Deviation	0.07484	0.1327	0.1033	0.1733	0.1069	0.1368		R squared	0.2364		Ab- vs. Ab+;1-37	- vs. + 1-37	-0.05508	-0.1110 to 0.0008338	No	ns	0.0551
Std. Error of Mean	0.009355	0.01659	0.01291	0.022	0.01336	0.01723
								Control: Ab+;p3-Alcb-
								ANOVA summary			Dunnett's multiple comparisons test	Dunnett's multiple comparisons test	Mean Diff.	95.00% CI of diff.	Below threshold?	Summary	Adjusted P Value
								F	4.694		Ab+ vs. Ab+;9-19	+ vs. + 9-19	0.07189	0.01288 to 0.1309	Yes	*	0.0138
								P value	0.0103		Ab+ vs. Ab+;1-37	+ vs. + 1-37	0.06785	0.009081 to 0.1266	Yes	*	0.0205
								P value summary	*
								Significant diff. among means (P < 0.05)?	Yes
								R squared	0.04805

## Sheet: Fig2G
Fig. 2G. Effect of p3-Alcb peptides on the neuronal toxicity of Ab42 oligomers (ROS generation).
	p3-Alcb-;Ab-	p3-Alcb-;Ab+	p3-Alcb9-19;Ab-	p3-Alcb9-19;Ab+	p3-Alcb1-37;Ab-	p3-Alcb1-37;Ab+		p3-Alcb-
Number of values	16	16	16	16	16	16		Unpaired t test
Minimum	0.8348	0.926	0.7024	0.6472	0.8531	0.7386		P value	0.0238
Maximum	1.178	1.355	1.027	1.184	1.161	1.11		P value summary	*
Range	0.3429	0.4287	0.3246	0.5365	0.3081	0.371		Significantly different (P < 0.05)?	Yes
Mean	1	1.085	0.9051	0.9326	0.9534	0.9139		One- or two-tailed P value?	Two-tailed
Std. Deviation	0.08116	0.1185	0.1008	0.114	0.09191	0.08576		t, df	t=2.381, df=30
Std. Error of Mean	0.02029	0.02962	0.0252	0.0285	0.02298	0.02144
								p3-Alcb9-19
								Unpaired t test
								P value	0.4747
								P value summary	ns
								Significantly different (P < 0.05)?	No
								One- or two-tailed P value?	Two-tailed
								t, df	t=0.7240, df=30
								p3-Alcb1-37
								Unpaired t test
								P value	0.219
								P value summary	ns
								Significantly different (P < 0.05)?	No
								One- or two-tailed P value?	Two-tailed
								t, df	t=1.256, df=30

## Sheet: Fig3A
Fig. 3A. Suppression of Ca2+ influx induced by Ab42 oligomers in neurons treated with p3-Alcb9-19.
	p3-Alcb-;Ab-	p3-Alcb+;Ab-	p3-Alcb-;Ab+	p3-Alcb+;Ab+		ANOVA summary
Number of values	10	7	7	10		F	11.09
Minimum	0.653	0.8513	1.199	0.9249		P value	<0.0001
Maximum	1.313	1.239	1.892	1.404		P value summary	****
Range	0.6604	0.3873	0.6924	0.479		Significant diff. among means (P < 0.05)?	Yes
Mean	1	1.066	1.578	1.154		R squared	0.5259
Std. Deviation	0.2577	0.118	0.2902	0.1472
Std. Error of Mean	0.08149	0.04461	0.1097	0.04656		Tukey's multiple comparisons test	Mean Diff.	95.00% CI of diff.	Below threshold?	Summary	Adjusted P Value
						p3-Alcb-;Ab- vs. p3-Alcb+;Ab-	-0.0663	-0.3539 to 0.2213	No	ns	0.9226
						p3-Alcb-;Ab- vs. p3-Alcb-;Ab+	-0.5784	-0.8660 to -0.2909	Yes	****	<0.0001
						p3-Alcb-;Ab- vs. p3-Alcb+;Ab+	-0.154	-0.4150 to 0.1069	No	ns	0.3911
						p3-Alcb+;Ab- vs. p3-Alcb-;Ab+	-0.5121	-0.8240 to -0.2002	Yes	***	0.0006
						p3-Alcb+;Ab- vs. p3-Alcb+;Ab+	-0.08773	-0.3753 to 0.1998	No	ns	0.84
						p3-Alcb-;Ab+ vs. p3-Alcb+;Ab+	0.4244	0.1368 to 0.7120	Yes	**	0.002

## Sheet: Fig3B
Fig. 3B. Suppression of Ca2+ influx induced by Ab42 oligomers in neurons treated with p3-Alcb37.
	p3-Alcb-;Ab-	p3-Alcb+;Ab-	p3-Alcb-;Ab+	p3-Alcb+;Ab+		ANOVA summary
Number of values	15	15	15	15		F	9.894
Minimum	0.6794	0.6698	1.128	0.674		P value	<0.0001
Maximum	1.318	1.112	2.422	1.763		P value summary	****
Range	0.6391	0.4422	1.295	1.089		Significant diff. among means (P < 0.05)?	Yes
Mean	1	0.9667	1.456	1.139		R squared	0.3464
Std. Deviation	0.2102	0.1322	0.3789	0.3121
Std. Error of Mean	0.05427	0.03413	0.09784	0.08059		Tukey's multiple comparisons test	Mean Diff.	95.00% CI of diff.	Below threshold?	Summary	Adjusted P Value
						p3-Alcb-;Ab- vs. p3-Alcb+;Ab-	0.03328	-0.2327 to 0.2992	No	ns	0.9873
						p3-Alcb-;Ab- vs. p3-Alcb-;Ab+	-0.4564	-0.7223 to -0.1904	Yes	***	0.0002
						p3-Alcb-;Ab- vs. p3-Alcb+;Ab+	-0.1395	-0.4054 to 0.1265	No	ns	0.5117
						p3-Alcb+;Ab- vs. p3-Alcb-;Ab+	-0.4897	-0.7556 to -0.2237	Yes	****	<0.0001
						p3-Alcb+;Ab- vs. p3-Alcb+;Ab+	-0.1727	-0.4387 to 0.09321	No	ns	0.3232
						p3-Alcb-;Ab+ vs. p3-Alcb+;Ab+	0.3169	0.05095 to 0.5829	Yes	*	0.0134

## Sheet: Fig3C
Fig. 3C. Suppression of Ca2+ influx in neurons followed by Ca2+ administration in the presence of p3-Alcb9-19.
p3-Alcb (mM)	0	5	50	100		ANOVA summary
Number of values	10	10	10	10		F	9.27
Minimum	0.861	0.7654	0.661	0.5907		P value	0.0001
Maximum	1.199	1.11	0.9886	0.9989		P value summary	***
Range	0.3382	0.3448	0.3276	0.4082		Significant diff. among means (P < 0.05)?	Yes
Mean	1	0.9168	0.7899	0.7705		R squared	0.4358
Std. Deviation	0.1181	0.1106	0.0965	0.1242
Std. Error of Mean	0.03735	0.03497	0.03052	0.03928		Tukey's multiple comparisons test	Mean Diff.	95.00% CI of diff.	Below threshold?	Summary	Adjusted P Value
						0 vs. 5	0.08317	-0.05273 to 0.2191	No	ns	0.3654
						0 vs. 50	0.2101	0.07419 to 0.3460	Yes	**	0.001
						0 vs. 100	0.2295	0.09359 to 0.3654	Yes	***	0.0003
						5 vs. 50	0.1269	-0.008972 to 0.2628	No	ns	0.0744
						5 vs. 100	0.1463	0.01043 to 0.2822	Yes	*	0.0307
						50 vs. 100	0.0194	-0.1165 to 0.1553	No	ns	0.9804

## Sheet: Fig3D
Fig. 3D. Suppression of Ca2+ influx in neurons followed by Ca2+ administration in the presence of p3-Alcb37.
p3-Alcb (mM)	0	50		Unpaired t test
Number of values	11	11		P value	0.001
Minimum	0.8762	0.6797		P value summary	***
Maximum	1.137	1.003		Significantly different (P < 0.05)?	Yes
Range	0.2608	0.3229		One- or two-tailed P value?	Two-tailed
Mean	1	0.8283		t, df	t=3.859, df=20
Std. Deviation	0.08597	0.12
Std. Error of Mean	0.02592	0.03617

[truncated: 10 more sheets: Fig4A, Fig4B, Fig4C, Fig4D, Fig5E, Fig5F, Fig5G, Fig5I, Fig5J, Fig5K]
