# Supplementary material for: Brain p3‐Alcβ peptide restores neuronal viability impaired by Alzheimer's amyloid β‐peptide
Source: EMBO Mol Med. 2023 Mar 30;15(5):e17052. doi: 10.15252/emmm.202217052 (PMC10165357; doi:10.15252/emmm.202217052)
Supplement: Supplementary file 4 — Dataset EV2 [file EMMM-15-e17052-s009.xlsx]

## Sheet: FigEV1E
Fig. EV1E. Ab42 aggregation in the presence of p3-Alc proteins.
	Aβ42	Aβ42+p3-Alcα 10μM	Aβ42+p3-Alcα 100μM	Aβ42+p3-Alcβ 10μM	Aβ42+p3-Alcβ 100μM		ANOVA summary
Number of values	8	8	8	8	8		F	1.286
Minimum	0.5507	0.6285	0.4307	0.5546	0.502		P value	0.2941
Maximum	1.618	1.612	1.204	1.459	1.233		P value summary	ns
Range	1.067	0.9832	0.7737	0.9041	0.7306		Significant diff. among means (P < 0.05)?	No
Std. Deviation	0.3887	0.3745	0.2934	0.3357	0.274		R squared	0.1282
Std. Error of Mean	0.1374	0.1324	0.1037	0.1187	0.09688

## Sheet: FigEV1F
Fig. EV1F. Effect of p3-Alca35 and p3-Alcb37 on the viability of mouse primary cultured neurons.
	-	p3-Alcα	p3-Alcβ		ANOVA summary
Number of values	15	12	15		F	6.198
Minimum	0.9216	0.7834	0.9618		P value	0.0046
Maximum	1.126	1.167	1.699		P value summary	**
Range	0.2043	0.3838	0.7374		Significant diff. among means (P < 0.05)?	Yes
Mean	1	1.008	1.149		R squared	0.2412
Std. Deviation	0.0536	0.1272	0.1734
Std. Error of Mean	0.01384	0.03671	0.04477		Dunnett's multiple comparisons test	Mean Diff.	95.00% CI of diff.	Below threshold?	Summary	Adjusted P Value
					- vs. p3-Alcα	-0.008105	-0.1221 to 0.1058	No	ns	0.981
					- vs. p3-Alcβ	-0.1486	-0.2560 to -0.04115	Yes	**	0.0056

## Sheet: FigEV1G
Fig. EV1G. Ab42 oligomer-induced neurotoxicity and restoration of neuronal viability by p3-Alcb9-19 and p3-Alcb37.
	0uM	Ab 2.5uM	Ab 10uM	9-19+Ab 2.5uM	9-19+Ab 10uM	1-37+Ab 2.5uM	1-37+Ab 10uM
Number of values	16	17	17	16	17	17	16
Minimum	0.7067	0.6854	0.251	0.7135	0.3385	0.6717	0.3943
Maximum	1.153	1.017	0.874	1.497	1.562	1.497	1.398
Range	0.446	0.3318	0.623	0.7834	1.223	0.8252	1.003
Mean	1	0.8419	0.6068	0.9974	0.7268	1.023	0.7524
Std. Deviation	0.1089	0.09498	0.1915	0.2151	0.3238	0.2055	0.2788
Std. Error of Mean	0.02722	0.02304	0.04645	0.05378	0.07853	0.04984	0.0697
Left graph
ANOVA summary			Tukey's multiple comparisons test	Mean Diff.	95.00% CI of diff.	Below threshold?	Summary	Adjusted P Value
F	4.281		0uM vs. Ab 2.5uM	0.1581	0.006227 to 0.3100	Yes	*	0.0382
P value	0.0082		0uM vs. 9-19+Ab 2.5uM	0.002558	-0.1516 to 0.1568	No	ns	>0.9999
P value summary	**		0uM vs. 1-37+Ab 2.5uM	-0.02252	-0.1744 to 0.1294	No	ns	0.9795
Significant diff. among means (P < 0.05)?	Yes		Ab 2.5uM vs. 9-19+Ab 2.5uM	-0.1556	-0.3075 to -0.003669	Yes	*	0.0427
R squared	0.1716		Ab 2.5uM vs. 1-37+Ab 2.5uM	-0.1807	-0.3303 to -0.03107	Yes	*	0.0117
			9-19+Ab 2.5uM vs. 1-37+Ab 2.5uM	-0.02508	-0.1770 to 0.1268	No	ns	0.972
Right graph
ANOVA summary			Tukey's multiple comparisons test	Mean Diff.	95.00% CI of diff.	Below threshold?	Summary	Adjusted P Value
F	7.651		0uM vs. Ab 10uM	0.3932	0.1714 to 0.6151	Yes	****	<0.0001
P value	0.0002		0uM vs. 9-19+Ab 10uM	0.2732	0.05139 to 0.4951	Yes	**	0.0098
P value summary	***		0uM vs. 1-37+Ab 10uM	0.2476	0.02239 to 0.4728	Yes	*	0.0257
Significant diff. among means (P < 0.05)?	Yes		Ab 10uM vs. 9-19+Ab 10uM	-0.12	-0.3384 to 0.09848	No	ns	0.4737
R squared	0.2702		Ab 10uM vs. 1-37+Ab 10uM	-0.1456	-0.3675 to 0.07621	No	ns	0.3156
			9-19+Ab 10uM vs. 1-37+Ab 10uM	-0.02566	-0.2475 to 0.1962	No	ns	0.99

## Sheet: FigEV2A
Fig. EV2A. Dose-response effect of p3-Alcb9-19.
	#1	#2	#3	#4	#5					ANOVA summary
Number of values	5	4	5	6	6					F	7.748
Minimum	0.8442	1.162	0.8961	0.5281	0.4736					P value	0.0005
Maximum	1.136	1.873	1.457	0.9441	1.177					P value summary	***
Range	0.2914	0.7107	0.5614	0.416	0.7029					Significant diff. among means (P < 0.05)?	Yes
Mean	1	1.426	1.174	0.7706	0.8407					R squared	0.5961
Std. Deviation	0.1104	0.3094	0.2253	0.1529	0.2252
Std. Error of Mean	0.04937	0.1547	0.1007	0.06243	0.09194					Tukey's multiple comparisons test	Mean Diff.	95.00% CI of diff.	Below threshold?	Summary	Adjusted P Value
										#1 vs. #2	-0.426	-0.8418 to -0.01010	Yes	*	0.043
										#1 vs. #3	-0.1736	-0.5657 to 0.2185	No	ns	0.6829
										#1 vs. #4	0.2294	-0.1460 to 0.6048	No	ns	0.3888
										#1 vs. #5	0.1593	-0.2161 to 0.5347	No	ns	0.7151
										#2 vs. #3	0.2524	-0.1635 to 0.6683	No	ns	0.3954
										#2 vs. #4	0.6554	0.2552 to 1.056	Yes	***	0.0007
										#2 vs. #5	0.5853	0.1851 to 0.9854	Yes	**	0.0023
										#3 vs. #4	0.403	0.02758 to 0.7784	Yes	*	0.0315
										#3 vs. #5	0.3329	-0.04253 to 0.7083	No	ns	0.0984
										#4 vs. #5	-0.0701	-0.4280 to 0.2878	No	ns	0.9761

## Sheet: FigEV2B
Fig. EV2B. Effects of p3-Alcb and memantine.
	#1	#2	#3	#4	#5	#6	#7	#8		ANOVA summary
Number of values	6	3	6	3	8	6	4	4		F	8.632
Minimum	0.7599	1.238	0.5228	0.7375	0.5558	0.6627	0.4022	0.558		P value	<0.0001
Maximum	1.131	1.593	0.9549	1.1	0.9924	0.8924	0.6455	0.9229		P value summary	****
Range	0.3711	0.3554	0.4321	0.3626	0.4366	0.2297	0.2433	0.3649		Significant diff. among means (P < 0.05)?	Yes
Mean	1	1.366	0.747	0.912	0.7546	0.7781	0.5637	0.792		R squared	0.6538
Std. Deviation	0.1485	0.1974	0.1873	0.1817	0.1521	0.1108	0.1095	0.1604
Std. Error of Mean	0.06061	0.114	0.07646	0.1049	0.05379	0.04522	0.05474	0.0802		Tukey's multiple comparisons test	Mean Diff.	95.00% CI of diff.	Below threshold?	Summary	Adjusted P Value
										1 vs. 2	-0.366	-0.7204 to -0.01163	Yes	*	0.0389
										1 vs. 3	0.253	-0.03640 to 0.5423	No	ns	0.1224
										1 vs. 4	0.088	-0.2664 to 0.4424	No	ns	0.9916
										1 vs. 5	0.2454	-0.02530 to 0.5161	No	ns	0.0983
										1 vs. 6	0.2219	-0.06751 to 0.5112	No	ns	0.2385
										1 vs. 7	0.4363	0.1128 to 0.7598	Yes	**	0.0028
										1 vs. 8	0.208	-0.1155 to 0.5315	No	ns	0.4466
										2 vs. 3	0.619	0.2646 to 0.9734	Yes	****	<0.0001
										2 vs. 4	0.454	0.04481 to 0.8633	Yes	*	0.0212
										2 vs. 5	0.6114	0.2721 to 0.9507	Yes	****	<0.0001
										2 vs. 6	0.5879	0.2335 to 0.9423	Yes	***	0.0002
										2 vs. 7	0.8024	0.4196 to 1.185	Yes	****	<0.0001
										2 vs. 8	0.574	0.1912 to 0.9568	Yes	***	0.0007
										3 vs. 4	-0.165	-0.5194 to 0.1894	No	ns	0.7977
										3 vs. 5	-0.007592	-0.2783 to 0.2631	No	ns	>0.9999
										3 vs. 6	-0.03111	-0.3205 to 0.2583	No	ns	>0.9999
										3 vs. 7	0.1834	-0.1402 to 0.5069	No	ns	0.6017
										3 vs. 8	-0.04496	-0.3685 to 0.2786	No	ns	0.9998
										4 vs. 5	0.1574	-0.1819 to 0.4967	No	ns	0.8005
										4 vs. 6	0.1339	-0.2205 to 0.4883	No	ns	0.9188
										4 vs. 7	0.3483	-0.03447 to 0.7311	No	ns	0.096
										4 vs. 8	0.12	-0.2628 to 0.5028	No	ns	0.9686
										5 vs. 6	-0.02352	-0.2942 to 0.2472	No	ns	>0.9999
										5 vs. 7	0.191	-0.1160 to 0.4979	No	ns	0.4879
										5 vs. 8	-0.03736	-0.3443 to 0.2696	No	ns	>0.9999
										6 vs. 7	0.2145	-0.1091 to 0.5380	No	ns	0.4083
										6 vs. 8	-0.01385	-0.3374 to 0.3097	No	ns	>0.9999
										7 vs. 8	-0.2283	-0.5827 to 0.1261	No	ns	0.4441

## Sheet: FigEV3C
Fig. EV3C. Colocalization efficiency between p3-Alcb and neuronal proteins.
	GluN2B 9-19	GluN2B 1-37	SYP 9-19	SYP 1-37	bIII Tub 9-19	bIII Tub 1-37
Number of values	32	24	23	21	4	3
Minimum	0.24	0.36	0.13	0.15	0.12	0.13
Maximum	0.85	0.77	0.44	0.37	0.27	0.2
Range	0.61	0.41	0.31	0.22	0.15	0.07
Mean	0.6056	0.5779	0.3517	0.269	0.1775	0.1567
Std. Deviation	0.1165	0.1085	0.0815	0.0658	0.06449	0.03786
Std. Error of Mean	0.0206	0.02215	0.01699	0.01436	0.03224	0.02186

## Sheet: FigEV4E
Fig. EV4E. The SUVRs of [18F]BCPP-EF in the cortex.
	WT	APP	APP-p3Alc		ANOVA summary
Number of values	5	8	8		F	2.699
Minimum	0.576	0.537	0.507		P value	0.0944
Maximum	0.705	0.961	0.774		P value summary	ns
Range	0.129	0.424	0.267		Significant diff. among means (P < 0.05)?	No
Mean	0.6326	0.7531	0.6534		R squared	0.2307
Std. Deviation	0.04947	0.1267	0.1027
Std. Error of Mean	0.02212	0.04481	0.03633

## Sheet: Fig EV4F
Fig. EV4F. The SUVRs of [18F]BCPP-EF in hippocampus.
	WT	APP	APP-p3Alc		ANOVA summary
Number of values	5	8	8		F	7.815
Minimum	0.574	0.601	0.328		P value	0.0036
Maximum	0.703	0.798	0.678		P value summary	**
Range	0.129	0.197	0.35		Significant diff. among means (P < 0.05)?	Yes
Mean	0.644	0.7211	0.5594		R squared	0.4648
Std. Deviation	0.05586	0.06951	0.103
Std. Error of Mean	0.02498	0.02458	0.03642		Tukey's multiple comparisons test	Mean Diff.	95.00% CI of diff.	Below threshold?	Summary	Adjusted P Value
					WT vs. APP	-0.07713	-0.1962 to 0.04196	No	ns	0.2501
					WT vs. APP-p3Alc	0.08463	-0.03446 to 0.2037	No	ns	0.1934
					APP vs. APP-p3Alc	0.1618	0.05731 to 0.2662	Yes	**	0.0026

## Sheet: FigEV4H
Fig. EV4H. The SUVRs of [18F]BCPP-EF in after administration of p3-Alcb9-19 to monkeys.
	Vehicle-prefrontal	vehicle-temporal	vehicle-parietal	vehicle-occipital	vehicle-hippocampus	vehicle-striatum	0.5 mg/kg-prefrontal	0.5 mg/kg-temporal	0.5 mg/kg-parietal	0.5 mg/kg-occipital	0.5 mg/kg-hippocampus	0.5 mg/kg-striatum	1.0 mg/kg-prefrontal	1.0 mg/kg-temporal	1.0 mg/kg-parietal	1.0 mg/kg-occipital	1.0 mg/kg-hippocampus	1.0 mg/kg-striatum
Number of values	2	2	2	2	2	2	2	2	2	2	2	2	2	2	2	2	2	2
Minimum	0.91	0.991	1.032	1.152	0.802	1.055	0.993	0.983	1.12	1.124	0.858	1.061	0.994	1.052	1.169	1.221	0.906	1.106
Maximum	0.93	1.014	1.127	1.183	0.852	1.078	1.122	1.088	1.17	1.309	0.976	1.158	1.144	1.108	1.223	1.311	0.986	1.118
Range	0.02	0.023	0.095	0.031	0.05	0.023	0.129	0.105	0.05	0.185	0.118	0.097	0.15	0.056	0.054	0.09	0.08	0.012
Mean	0.92	1.003	1.08	1.168	0.827	1.067	1.058	1.036	1.145	1.217	0.917	1.11	1.069	1.08	1.196	1.266	0.946	1.112
Std. Deviation	0.01414	0.01626	0.06718	0.02192	0.03536	0.01626	0.09122	0.07425	0.03536	0.1308	0.08344	0.06859	0.1061	0.0396	0.03818	0.06364	0.05657	0.008485
Std. Error of Mean	0.01	0.0115	0.0475	0.0155	0.025	0.0115	0.0645	0.0525	0.025	0.0925	0.059	0.0485	0.075	0.028	0.027	0.045	0.04	0.006

## Sheet: FigEV4I
		Fig. EV4I. Percentile increase in binding of [18F]BCPP-EF after administration of p3-Alcb9-19 to monkeys.
	Vehicle-prefrontal		0.5 mg/kg-prefrontal	1.0 mg/kg-prefrontal	0.5 mg/kg-temporal	1.0 mg/kg-temporal	0.5 mg/kg-parietal	1.0 mg/kg-parietal	0.5 mg/kg-occipital	1.0 mg/kg-occipital	0.5 mg/kg-hippocampus	1.0 mg/kg-hippocampus	0.5 mg/kg-striatum	1.0 mg/kg-striatum
Number of values	2	Number of values	2	2	2	2	2	2	2	2	2	2	2	2
Minimum	0.91	Minimum	9.11	9.19	-3.07	3.78	3.86	8.59	-5	3.18	7.03	12.98	0.5	3.75
Maximum	0.93	Maximum	20.65	23.03	9.81	11.9	8.51	13.23	13.66	13.83	14.57	15.79	7.42	4.79
Range	0.02	Range	11.54	13.84	12.88	8.12	4.65	4.64	18.66	10.65	7.54	2.81	6.92	1.04
Mean	0.92	Mean	14.88	16.11	3.37	7.84	6.185	10.91	4.33	8.505	10.8	14.39	3.96	4.27
Std. Deviation	0.01414	Std. Deviation	8.16	9.786	9.108	5.742	3.288	3.281	13.19	7.531	5.332	1.987	4.893	0.7354
Std. Error of Mean	0.01	Std. Error of Mean	5.77	6.92	6.44	4.06	2.325	2.32	9.33	5.325	3.77	1.405	3.46	0.52

[truncated: 4 more sheets: FigEV5A, FigEV5B, FigEV6B, FigEV6C]
