# Supplementary material for: Brain p3‐Alcβ peptide restores neuronal viability impaired by Alzheimer's amyloid β‐peptide
Source: EMBO Mol Med. 2023 Mar 30;15(5):e17052. doi: 10.15252/emmm.202217052 (PMC10165357; doi:10.15252/emmm.202217052)
Supplement: Supplementary file 5 — Source Data for Expanded View [file EMMM-15-e17052-s012.zip]

Archive with 79 entries (50 files):
- EV source data/Fig EV1/
- EV source data/Fig EV1/FigEV1B/
- EV source data/Fig EV1/FigEV1B/Aâ└.tif
- EV source data/Fig EV1/FigEV1B/p3-Alc .tif
- EV source data/Fig EV1/FigEV1D/
- EV source data/Fig EV1/FigEV1D/FigEV1D.xlsx
- EV source data/Fig EV1/FigEV1E/
- EV source data/Fig EV1/FigEV1E/FigEV1E.xlsx
- EV source data/Fig EV1/FigEV1F/
- EV source data/Fig EV1/FigEV1F/FigEV1F.xlsx
- EV source data/Fig EV1/FigEV1G/
- EV source data/Fig EV1/FigEV1G/FigEV1G.xlsx
- EV source data/Fig EV2/
- EV source data/Fig EV2/FigEV2A/
- EV source data/Fig EV2/FigEV2A/FigEV2A.xlsx
- EV source data/Fig EV2/FigEV2B/
- EV source data/Fig EV2/FigEV2B/FigEV2B.xlsx
- EV source data/Fig EV3/
- EV source data/Fig EV3/FigEV3B/
- EV source data/Fig EV3/FigEV3B/bIIITub;1-37.tif
- EV source data/Fig EV3/FigEV3B/bIIITub;9-19.tif
- EV source data/Fig EV3/FigEV3B/GluN2B;1-37.tif
- EV source data/Fig EV3/FigEV3B/GluN2B;9-19.tif
- EV source data/Fig EV3/FigEV3B/SYP;1-37.tif
- EV source data/Fig EV3/FigEV3B/SYP;9-19.tif
- EV source data/Fig EV3/FigEV3C/
- EV source data/Fig EV3/FigEV3C/FigEV3C.xlsx
- EV source data/Fig EV4/
- EV source data/Fig EV4/FigEV4A/
- EV source data/Fig EV4/FigEV4A/FigEV4A.xlsx
- EV source data/Fig EV4/FigEV4B/
- EV source data/Fig EV4/FigEV4B/FigEV4B.xlsx
- EV source data/Fig EV4/FigEV4C/
- EV source data/Fig EV4/FigEV4C/FigEV4C.xlsx
- EV source data/Fig EV4/FigEV4D/
- EV source data/Fig EV4/FigEV4D/DPA_APP_1.tif
- EV source data/Fig EV4/FigEV4D/DPA_APP_2.tif
- EV source data/Fig EV4/FigEV4D/DPA_APP-p3Alc_1.tif
- EV source data/Fig EV4/FigEV4D/DPA_APP-p3Alc_2.tif
- EV source data/Fig EV4/FigEV4D/DPA_WT_1.tif
- EV source data/Fig EV4/FigEV4D/DPA_WT_2.tif
- EV source data/Fig EV4/FigEV4E/
- EV source data/Fig EV4/FigEV4E/FigEV4E.xlsx
- EV source data/Fig EV4/FigEV4F/
- EV source data/Fig EV4/FigEV4F/FigEV4F.xlsx
- EV source data/Fig EV4/FigEV4G/
- EV source data/Fig EV4/FigEV4G/Unpublished obs_7_0.5mgkg.jpg
- EV source data/Fig EV4/FigEV4G/Unpublished obs_7_1mgkg.jpg
- EV source data/Fig EV4/FigEV4G/Unpublished obs_7_MRI.jpg
- EV source data/Fig EV4/FigEV4G/Unpublished obs_7_vehicle.jpg
- EV source data/Fig EV4/FigEV4H/
- EV source data/Fig EV4/FigEV4H/FigEV4H.xlsx
- EV source data/Fig EV4/FigEV4I/
- EV source data/Fig EV4/FigEV4I/FigEV4I.xlsx
- EV source data/Fig EV5/
- EV source data/Fig EV5/FigEV5A/
- EV source data/Fig EV5/FigEV5A/FigEV5A.xlsx
- EV source data/Fig EV5/FigEV5B/
- EV source data/Fig EV5/FigEV5B/FigEV5B.xlsx
- EV source data/Fig EV6/
- EV source data/Fig EV6/FigEV6A/
- EV source data/Fig EV6/FigEV6A/01_PBS.tif
- EV source data/Fig EV6/FigEV6A/02_p3-Alcb.tif
- EV source data/Fig EV6/FigEV6A/03_WT_CA1_DAPI.tif
- EV source data/Fig EV6/FigEV6A/04_WT_CA1_82E1.tif
- EV source data/Fig EV6/FigEV6A/05_WT_CA3_DAPI.tif
- EV source data/Fig EV6/FigEV6A/06_WT_CA3_82E1.tif
- EV source data/Fig EV6/FigEV6A/07_PBS_CA1_DAPI.tif
- EV source data/Fig EV6/FigEV6A/08_PBS_CA1_82E1.tif
- EV source data/Fig EV6/FigEV6A/09_PBS_CA3_DAPI.tif
- EV source data/Fig EV6/FigEV6A/10__PBS_CA3_82E1.tif
- EV source data/Fig EV6/FigEV6A/11_p3-Alcb_CA1_DAPI.tif
- EV source data/Fig EV6/FigEV6A/12_p3-Alcb_CA1_82E1.tif
- EV source data/Fig EV6/FigEV6A/13_p3-Alcb_CA3_DAPI.tif
- EV source data/Fig EV6/FigEV6A/14_p3-Alcb_CA3_82E1.tif
- EV source data/Fig EV6/FigEV6B/
- EV source data/Fig EV6/FigEV6B/FigEV6B.xlsx
- EV source data/Fig EV6/FigEV6C/
- EV source data/Fig EV6/FigEV6C/FigEV6C.xlsx
