# Supplementary material for: Brain p3‐Alcβ peptide restores neuronal viability impaired by Alzheimer's amyloid β‐peptide
Source: EMBO Mol Med. 2023 Mar 30;15(5):e17052. doi: 10.15252/emmm.202217052 (PMC10165357; doi:10.15252/emmm.202217052)
Supplement: Supplementary file 5 — Source Data for Expanded View [file EMMM-15-e17052-s012.zip › EV source data/Fig EV1/FigEV1D/FigEV1D.xlsx]

## Sheet: Sheet1
Time(hr)	Aβ42						p3-Alcα35						p3-Alcβ37
0	-200.5	-3.5	-53.5	200.5	3.5	53.5	77	80.5	65.5	-77	-80.5	-65.5	-45	-27	-6.5	45	27	6.5
8	4255.5	4142.5	4046.5	3831.5	3726.5	3644.5	77	-4.5	-48.5	-83	-114.5	-138.5	-63	-14	-25.5	-72	-73	-90.5
24	12039.5	13295.5	14500.5	11044.5	12773.5	13954.5	240	191.5	172.5	95	98.5	119.5	16	50	77.5	-180	-58	0.5
