# Supplementary material for: Brain p3‐Alcβ peptide restores neuronal viability impaired by Alzheimer's amyloid β‐peptide
Source: EMBO Mol Med. 2023 Mar 30;15(5):e17052. doi: 10.15252/emmm.202217052 (PMC10165357; doi:10.15252/emmm.202217052)
Supplement: Supplementary file 5 — Source Data for Expanded View [file EMMM-15-e17052-s012.zip › EV source data/Fig EV1/FigEV1E/FigEV1E.xlsx]

## Sheet: Sheet1
Aβ42	Aβ42+p3-Alcα 10μM	Aβ42+p3-Alcα 100μM	Aβ42+p3-Alcβ 10μM	Aβ42+p3-Alcβ 100μM
1.61773	1.18396	1.20439	1.0075	1.23264
0.943171	0.631099	0.702814	0.573725	0.741062
1.51776	1.08139	1.18179	0.916223	1.20222
0.988373	0.628491	0.765403	0.554602	0.733239
0.906227	1.59774	0.755841	1.42649	0.781919
0.550689	0.996631	0.44029	0.915789	0.515919
0.906227	1.61165	0.644572	1.45865	0.790611
0.569815	0.986201	0.430729	0.90101	0.502011
