# Supplementary material for: Brain p3‐Alcβ peptide restores neuronal viability impaired by Alzheimer's amyloid β‐peptide
Source: EMBO Mol Med. 2023 Mar 30;15(5):e17052. doi: 10.15252/emmm.202217052 (PMC10165357; doi:10.15252/emmm.202217052)
Supplement: Supplementary file 5 — Source Data for Expanded View [file EMMM-15-e17052-s012.zip › EV source data/Fig EV1/FigEV1F/FigEV1F.xlsx]

## Sheet: Sheet1
-	p3-Alcα	p3-Alcβ
1	0.934541	1.16662
1	1.16356	1.14132
0.975889	0.964251	1.18165
0.921593	0.947367	1.09649
1.12591	1.12892	1.22059
0.976603	0.783448	1.02196
1	0.980956	0.988574
1	0.988113	1.07251
0.929952	1.16728	1.18032
1.00372	1.07134	1.14453
1.10374	1.13533	1.20844
0.962582	0.832154	1.00202
1		1.69918
1		1.14282
1		0.961758
