# Supplementary material for: Brain p3‐Alcβ peptide restores neuronal viability impaired by Alzheimer's amyloid β‐peptide
Source: EMBO Mol Med. 2023 Mar 30;15(5):e17052. doi: 10.15252/emmm.202217052 (PMC10165357; doi:10.15252/emmm.202217052)
Supplement: Supplementary file 5 — Source Data for Expanded View [file EMMM-15-e17052-s012.zip › EV source data/Fig EV1/FigEV1G/FigEV1G.xlsx]

## Sheet: Sheet1
0uM	2.5uM	9-19+2.5uM	1-37+2.5uM			0uM	10uM	9-19+10uM	1-37+10uM
0.944404	0.811166	0.87973	0.91128			0.944404	0.52682	0.45781	0.51017
1.11869	0.758675	0.8911	0.85996			1.11869	0.42951	0.41293	0.46066
0.884257	0.765205	0.71345	0.78246			0.884257	0.40056	0.3385	0.43571
1.05265	0.794652	0.85576	0.82466			1.05265	0.38313	0.41506	0.82867
1.04393	0.68765	1.1685	1.05416			1.04393	0.70301	0.82336	1.02962
1.06628	0.910368	1.30004	1.22978			1.06628	0.70224	1.00228	0.70672
0.889792	1.01721	0.84508	0.95829			0.889792	0.50414	0.34657	0.84878
0.999735	0.916649	0.874019	1.00233			0.999735	0.874019	0.803393	0.483532
0.961628	0.900782	0.744957	0.671676			0.961628	0.712227	0.715727	1.02253
1.03864	0.85063	1.05363	1.29847			1.03864	0.829445	0.753553	1.39753
1	0.913457	0.970043	1.08797			1	0.780314	0.954351	1.01855
1.02685	0.685413	1.166	1.14442			1.02685	0.779875	0.862565	0.779875
1.11368	0.968516	1.49684	1.49684			1.11368	0.836111	1.15484	0.816827
0.706731	0.858881	1.07561	1.0656			0.706731	0.698661	1.56166	0.394297
1.15274	0.814162	0.796536	1.04049			1.15274	0.444707	0.541273	0.506722
1	0.909735	1.12777	0.832342			1	0.251034	0.542399	0.798613
	0.748514		1.12217				0.459589	0.668712
