# Supplementary material for: Brain p3‐Alcβ peptide restores neuronal viability impaired by Alzheimer's amyloid β‐peptide
Source: EMBO Mol Med. 2023 Mar 30;15(5):e17052. doi: 10.15252/emmm.202217052 (PMC10165357; doi:10.15252/emmm.202217052)
Supplement: Supplementary file 5 — Source Data for Expanded View [file EMMM-15-e17052-s012.zip › EV source data/Fig EV2/FigEV2A/FigEV2A.xlsx]

## Sheet: Sheet1
1	2	3	4	5
1.06738	1.16247	1.45746	0.944095	0.852834
1.13559	1.35487	1.07878	0.904233	1.17654
0.99109	1.31335	1.09033	0.739314	0.907221
0.961788	1.8732	1.3453	0.528071	0.473628
0.844158		0.896076	0.688325	0.830259
			0.819656	0.803826
