# Supplementary material for: Brain p3‐Alcβ peptide restores neuronal viability impaired by Alzheimer's amyloid β‐peptide
Source: EMBO Mol Med. 2023 Mar 30;15(5):e17052. doi: 10.15252/emmm.202217052 (PMC10165357; doi:10.15252/emmm.202217052)
Supplement: Supplementary file 5 — Source Data for Expanded View [file EMMM-15-e17052-s012.zip › EV source data/Fig EV3/FigEV3C/FigEV3C.xlsx]

## Sheet: Sheet1
GluN2B:9-19	GluN2B:1-37	SYP:9-19	SYP:1-37	bIII Tub:9-19	bIII Tub:1-37
0.85	0.77	0.34	0.34	0.27	0.2
0.64	0.59	0.34	0.37	0.16	0.14
0.52	0.39	0.42	0.37	0.16	0.13
0.53	0.72	0.44	0.31	0.12
0.56	0.62	0.36	0.33
0.24	0.58	0.36	0.29
0.58	0.53	0.34	0.23
0.59	0.56	0.42	0.25
0.57	0.55	0.4	0.31
0.65	0.61	0.4	0.3
0.53	0.44	0.24	0.27
0.54	0.57	0.35	0.29
0.42	0.67	0.34	0.25
0.68	0.72	0.25	0.16
0.61	0.65	0.44	0.18
0.47	0.66	0.36	0.29
0.49	0.65	0.44	0.29
0.55	0.36	0.41	0.18
0.65	0.45	0.43	0.19
0.59	0.64	0.38	0.15
0.62	0.57	0.2	0.3
0.59	0.42	0.3
0.52	0.49	0.13
0.68	0.66
0.66
0.7
0.73
0.66
0.79
0.7
0.73
0.74
