# Supplementary material for: Brain p3‐Alcβ peptide restores neuronal viability impaired by Alzheimer's amyloid β‐peptide
Source: EMBO Mol Med. 2023 Mar 30;15(5):e17052. doi: 10.15252/emmm.202217052 (PMC10165357; doi:10.15252/emmm.202217052)
Supplement: Supplementary file 5 — Source Data for Expanded View [file EMMM-15-e17052-s012.zip › EV source data/Fig EV4/FigEV4A/FigEV4A.xlsx]

## Sheet: Sheet1
pg/mL	p3-Alcβ9-19		p3-Alcβ37		p3-Alcβ9-19 + p3-Alcβ37
0	0.334	0.345	0.359	0.365	0.333	0.324
3.13	0.398	0.401			0.39	0.41
13.25			0.388	0.351
6.25	0.454	0.461			0.45	0.467
31.25			0.407	0.441
12.5	0.555	0.567			0.587	0.579
62.5			0.397	0.387
25	0.748	0.752			0.781	0.792
125			0.415	0.421
50	1.084	1.091			1.112	1.1
100	1.677	1.678			1.682	1.71
200	2.475	2.441			2.474	2.481
250			0.424	0.439
