# Supplementary material for: Brain p3‐Alcβ peptide restores neuronal viability impaired by Alzheimer's amyloid β‐peptide
Source: EMBO Mol Med. 2023 Mar 30;15(5):e17052. doi: 10.15252/emmm.202217052 (PMC10165357; doi:10.15252/emmm.202217052)
Supplement: Supplementary file 5 — Source Data for Expanded View [file EMMM-15-e17052-s012.zip › EV source data/Fig EV4/FigEV4B/FigEV4B.xlsx]

## Sheet: Sheet1
Time	p3-Alcb9-19 (ng/mL)
0	0	0	0	0
15	41.9224	17.3017	25.1983	11.6466
30	4.26724	23.3362	0.543103	1.50862
60	7.02586	7.37069	0.612069	1.92241
