# Supplementary material for: Brain p3‐Alcβ peptide restores neuronal viability impaired by Alzheimer's amyloid β‐peptide
Source: EMBO Mol Med. 2023 Mar 30;15(5):e17052. doi: 10.15252/emmm.202217052 (PMC10165357; doi:10.15252/emmm.202217052)
Supplement: Supplementary file 5 — Source Data for Expanded View [file EMMM-15-e17052-s012.zip › EV source data/Fig EV4/FigEV4C/FigEV4C.xlsx]

## Sheet: Sheet1
Time	p3-Alcb9-19 (ng/mL)
0	0	0	0	0
10	2.3708	15.1835	4.93714	14.3186
20	8.04692	15.769	12.1708	14.22
40	0.177692	2.94692	3.63635	1.47
