# Supplementary material for: Brain p3‐Alcβ peptide restores neuronal viability impaired by Alzheimer's amyloid β‐peptide
Source: EMBO Mol Med. 2023 Mar 30;15(5):e17052. doi: 10.15252/emmm.202217052 (PMC10165357; doi:10.15252/emmm.202217052)
Supplement: Supplementary file 5 — Source Data for Expanded View [file EMMM-15-e17052-s012.zip › EV source data/Fig EV4/FigEV4E/FigEV4E.xlsx]

## Sheet: Sheet1
WT	APP	APP-p3Alc
0.63	0.537	0.507
0.576	0.961	0.749
0.651	0.785	0.662
0.601	0.676	0.774
0.705	0.754	0.511
	0.672	0.709
	0.822	0.606
	0.818	0.709
