# Supplementary material for: Brain p3‐Alcβ peptide restores neuronal viability impaired by Alzheimer's amyloid β‐peptide
Source: EMBO Mol Med. 2023 Mar 30;15(5):e17052. doi: 10.15252/emmm.202217052 (PMC10165357; doi:10.15252/emmm.202217052)
Supplement: Supplementary file 5 — Source Data for Expanded View [file EMMM-15-e17052-s012.zip › EV source data/Fig EV4/FigEV4F/FigEV4F.xlsx]

## Sheet: Sheet1
WT	APP	APP-p3Alc
0.645	0.659	0.328
0.604	0.73	0.608
0.703	0.752	0.533
0.694	0.798	0.59
0.574	0.78	0.597
	0.601	0.678
	0.775	0.548
	0.674	0.593
