# Supplementary material for: Brain p3‐Alcβ peptide restores neuronal viability impaired by Alzheimer's amyloid β‐peptide
Source: EMBO Mol Med. 2023 Mar 30;15(5):e17052. doi: 10.15252/emmm.202217052 (PMC10165357; doi:10.15252/emmm.202217052)
Supplement: Supplementary file 5 — Source Data for Expanded View [file EMMM-15-e17052-s012.zip › EV source data/Fig EV4/FigEV4I/FigEV4I.xlsx]

## Sheet: Sheet1
	0.5mg/kg		1mg/kg
prefrontal	9.10734	20.6497	9.18854	23.0328
temporal	-3.06607	9.81307	3.77545	11.8985
parietal	8.51182	3.86246	13.2312	8.59271
occipital	13.6647	-4.99748	13.8296	3.18384
hippocampus	7.03426	14.5714	12.9777	15.7922
striatum	0.50218	7.41947	4.79172	3.75013
