# Supplementary material for: Brain p3‐Alcβ peptide restores neuronal viability impaired by Alzheimer's amyloid β‐peptide
Source: EMBO Mol Med. 2023 Mar 30;15(5):e17052. doi: 10.15252/emmm.202217052 (PMC10165357; doi:10.15252/emmm.202217052)
Supplement: Supplementary file 5 — Source Data for Expanded View [file EMMM-15-e17052-s012.zip › EV source data/Fig EV5/FigEV5A/FigEV5A.xlsx]

## Sheet: Sheet1
Age (y)	p3-Alcb 37 (pg/mL)	p3-Alcb40 (pg/mL)
4	6.1	36.9
6	7.3	21.4
15	6.2	25.2
10	6	24.3
30	8.5	29.5
23	4.4	17.8
25	10.3	30.3
17	6.8	15.2
4	3.5	15.6
4	3.4	23.7
4	3.5	31.2
4	6.9	26.9
6	2.5	24.2
6	4.2	19.3
7	3.4	26.4
7	6.4	17.7
7	7.7	18.7
7	4.3	15.9
7	8.6	21.9
8	9.2	19.9
10	5.6	20.2
14	12.7	22.4
17	3.5	21.4
18	16.2	76.6
19	10.2	34.1
19	19.7	63
20	15	56.8
21	19.3	59.8
21	11.5	44.7
21	17.3	47.5
21	16.1	35.8
22	11.2	38.7
24	2.5	35.4
24	7.5	55.2
25	12	47.9
25	30.2	72.7
26	18.1	68.9
26	2.3	29.3
30	1.2	20.8
30	7.1	22.9
30	4.7	41.5
32	27.8	42.7
32	14.7	44.2
35	14.9	47.8
36	3.8	17.4
36	11.8	81.8
36	10	40.1
