# Supplementary material for: Brain p3‐Alcβ peptide restores neuronal viability impaired by Alzheimer's amyloid β‐peptide
Source: EMBO Mol Med. 2023 Mar 30;15(5):e17052. doi: 10.15252/emmm.202217052 (PMC10165357; doi:10.15252/emmm.202217052)
Supplement: Supplementary file 5 — Source Data for Expanded View [file EMMM-15-e17052-s012.zip › EV source data/Fig EV5/FigEV5B/FigEV5B.xlsx]

## Sheet: Sheet1
Age (y)	Ab40 (pg/mL)	Ab42 (pg/mL)
6	168.66	10.26
10	111.34	7.02
23	760.38	2530.98
25	3003.28	48418.2
17	274.23	344.19
4	194.9	46.46
4	227.57	44.13
4	244.34	33.17
4	231.25	52.72
6	249.57	27.64
6	182.25	35.92
7	240.06	39.57
7	213.8	26.84
7	192.63	18.82
7	244.48	26.99
7	196.82	54.47
8	230.63	43.9
10	226.62	14.12
14	216.44	26.26
17	252.06	32.46
18	214.59	69.52
19	171.92	10.93
19	281.3	89.28
20	203.03	41.12
21	346.11	1344.28
21	351.12	32.46
21	202.99	33.16
21	324.29	1052.69
22	199.59	242.94
24	220.38	1734.41
24	258.57	46.88
25	225.9	184.74
25	2404.75	15987.9
26	212.92	125.13
26	182.6	177.02
30	2352.78	5924.74
30	507.3	1333.75
30	4580.63	34461.9
32	2082.26	8219.63
35	9592.21	57878.6
36	2309.8	13464.4
36	10584.2	84964.4
