# Supplementary material for: Brain p3‐Alcβ peptide restores neuronal viability impaired by Alzheimer's amyloid β‐peptide
Source: EMBO Mol Med. 2023 Mar 30;15(5):e17052. doi: 10.15252/emmm.202217052 (PMC10165357; doi:10.15252/emmm.202217052)
Supplement: Supplementary file 5 — Source Data for Expanded View [file EMMM-15-e17052-s012.zip › EV source data/Fig EV6/FigEV6B/FigEV6B.xlsx]

## Sheet: Sheet1
Hippocampus			Cortex
PBS	p3-Alcb9-19		PBS	p3-Alcb9-19
4.21317	3.2255		5.37276	4.12989
3.37385	3.01593		4.66721	4.73598
3.18608	2.04216		4.59017	5.55957
