# Supplementary material for: Brain p3‐Alcβ peptide restores neuronal viability impaired by Alzheimer's amyloid β‐peptide
Source: EMBO Mol Med. 2023 Mar 30;15(5):e17052. doi: 10.15252/emmm.202217052 (PMC10165357; doi:10.15252/emmm.202217052)
Supplement: Supplementary file 5 — Source Data for Expanded View [file EMMM-15-e17052-s012.zip › EV source data/Fig EV6/FigEV6C/FigEV6C.xlsx]

## Sheet: Sheet1
PBS M	9-19 M	PBS F	9-19 F
710.701	552.3	574.981	627.049
589.74	598.535	538.127	518.176
355.719	509.832	394.886	477.668
