# Supplementary material for: Brain p3‐Alcβ peptide restores neuronal viability impaired by Alzheimer's amyloid β‐peptide
Source: EMBO Mol Med. 2023 Mar 30;15(5):e17052. doi: 10.15252/emmm.202217052 (PMC10165357; doi:10.15252/emmm.202217052)
Supplement: Supplementary file 7 — Source Data for Figure 1 [file EMMM-15-e17052-s002.zip]

Archive with 6 entries (3 files):
- Fig1/
- Fig1/Fig1.xlsx
- __MACOSX/
- __MACOSX/Fig1/
- __MACOSX/Fig1/._Fig1.xlsx
- __MACOSX/._Fig1
