# Supplementary material for: Brain p3‐Alcβ peptide restores neuronal viability impaired by Alzheimer's amyloid β‐peptide
Source: EMBO Mol Med. 2023 Mar 30;15(5):e17052. doi: 10.15252/emmm.202217052 (PMC10165357; doi:10.15252/emmm.202217052)
Supplement: Supplementary file 7 — Source Data for Figure 1 [file EMMM-15-e17052-s002.zip › Fig1/Fig1.xlsx]

## Sheet: Sheet1
ATN	Age	Sex	Ab1-42 (pg/mL)	p-tau (pg/mL)	t-tau (pg/mL)	p3-Alcb37 (pg/mL)
A-	64	F	432.939	24.5304	46.4923	2342.67
A-	76	M	417.309	16.8439	46.8801	1752.67
A-	66	M	382.895	12.3412	41.7518	2298.22
A-	81	F	366.456	15.9046	44.8052	2445.61
A-	79	F	400.822	21.7277	37.1254	2382.11
A-	80	M	362.205	26.7092	33.7531	2289.33
A-	58	M	690.589	23.2391	46.6138	4678.22
A-	82	M	500.303	27.1525	38.0078	4537.11
A-	69	F	398.595	26.081	56.6446	5642.67
A-	78	M	401.392	25.0051	53.3849	3158.13
A-	87	F	400.326	11.6037	20.7776	1839.39
A-	73	M	467.255	27.7153	82.337	5280.56
A-	81	F	399.862	20.6898	43.6667	4903.5
A-	75	F	412.021	25.7982	51.506	3483.23
A-	80	F	625.915	28.6807	61.7261	5578.91
A-	65	F	462.666	26.6544	22.0607	2986.61
A-	76	F	383.93	22.7079	20.9558	3115.93
A-	70	M	359.744	23.2162	36.9016	2947.1
A-	85	F	594.699	21.6113	36.7684	4256.94
A-	69	F	604.834	20.5888	57.9512	4458.61
A-	78	M	390	11.6646	47.9584	3581.89
A-	80	F	512.7	26.4393	37.3942	4021.54
A-	41	M	551.988	25.1756	30.5409	5383.84
A-	37	M	430.056	22.4938	50.542	3445.2
A-	80	F	400.2	29.7	49.2	3518.21
A-	81	M	428.62	39.5523	55.7471	4109.89
A-	76	F	408.597	40.1512	66.5374	4472.11
A-	83	M	374.825	46.801	66.8228	4249.18
A-	82	F	378.338	30.7707	53.2877	3389.09
A-	78	F	419.705	41.4233	51.7848	4845.37
A-	77	F	397.384	52.1597	75.9092	5037.42
A-	85	F	426.406	18.1756	108.727	5744.03
A-	74	F	616.355	5.6	147.008	3528.02
A-	79	F	672.347	49.8078	105.706	8615.43
A-	79	M	398.799	51.719	280.071	3318.17
A-	84	M	442.11	48.451	312.517	3766.59
A+T-N-	69	M	341.046	10.5194	57.7322	1669.89
A+T-N-	75	F	334.914	18.0186	56.5687	3810.44
A+T-N-	68	F	338.45	27.4897	40.4336	3758.53
A+T-N-	73	M	333.982	24.8911	39.3567	2747.63
A+T-N-	81	F	316.14	23.2425	31.4223	1834.57
A+T-N-	86	M	337.466	19.7559	31.4708	2735.21
A+T-N-	53	F	335.833	21.4306	15.7138	2092.81
A+T-N-	82	F	303.045	18.5183	48.9668	2321.98
A+T-N-	70	F	272.567	24.411	93.234	1894.7
A+T-N-	71	M	219.159	22.479	91.85	1743.98
A+T-N-	74	F	306.115	16.0182	91.1838	1779.53
A+T-N-	76	F	293.56	23.82	57.98	3861.94
A+T-N-	64	M	298.566	5.74561	44.5339	2362.11
A+T-N-	83	M	63.1432	<4.3	23.9275	646.556
A+T-N-	69	M	159.239	7.34818	28.2753	1681.84
A+T-N-	78	F	162.871	14.8078	30.4064	3292.67
A+T-N-	75	F	218.721	18.2253	31.8464	1591.56
A+T-N-	88	M	42.8	19.2	33.4	632.561
A+T-N-	78	M	204.584	22.973	42.2336	1993.78
A+T-N-	47	F	191.472	22.7063	32.041	2331.56
A+T-N-	75	F	270.655	21.3664	31.7913	1960.44
A+T-N-	69	M	128.134	14.5659	16.7238	343.778
A+T-N-	86	F	133.484	26.8479	32.7303	1924.33
A+T-N-	78	F	247.995	23.1833	34.0955	3071
A+T-N-	82	M	190.919	25.2457	30.3347	2175.44
A+T-N-	76	F	177.002	9.18978	72.5522	1276.65
A+T-N-	78	F	131.36	22.5811	42.2463	1274.8
A+T-N-	75	F	221.065	18.8564	25.9038	1191
A+T-N-	78	M	160.807	22.9486	23.2431	1144.28
A+T-N-	76	F	296.871	12.223	17.2099	1005.44
A+T-N-	79	F	188.634	28.7033	33.4606	1841.56
A+T-N-	70	M	261.269	18.2365	19.0155	1568.22
A+T-N-	86	F	291.611	20.7691	21.4964	1315.2
A+T-N-	70	M	263.112	26.07	42.0312	1740.95
A+T-N-	71	M	240.9	8.1	42.2	2371.09
A+T-N-	82	F	213.331	18.4944	30.5432	2307.13
A+T-N-	77	F	104.755	18.5623	27.4343	1048.1
A+T-N-	74	F	271.227	23.5499	19.2937	1503.29
A+T-N-	49	F	162.163	17.7866	44.7171	292.901
A+T-N-	67	F	181.792	21.2124	30.4064	768.21
A+T-N-	77	M	98.6971	28.4361	28.016	811.56
A+T-N-	76	M	128.346	25.6512	26.4481	1484.86
A+T-N-	86	F	173.131	26.4364	31.1008	2332.52
A+T-N-	86	F	264.61	20.18	32.1937	2444.82
A+T-N-	70	F	267.394	10.7851	15.3743	1907.72
A+T-N-	75	M	228.843	18.177	60.982	1811.43
A+T-N-	72	M	165.654	29.7215	77.301	1806
A+T-N-	81	M	46.2542	30.1205	28.4005	880.35
A+T-N-	76	F	128.7	30.4	29.6	1584.05
A+T-N-	79	F	223.707	29.6256	56.3936	3321.71
A+T-N-	83	F	264.909	29.0433	51.7705	3068.17
A+T+N-	84	M	341.876	32.8659	58.4953	4054.22
A+T+N-	84	F	318.77	64.5759	100.821	4296.5
A+T+N-	83	F	332.657	51.6972	85.7191	4643.11
A+T+N-	81	F	188.163	44.7834	63.9377	5689.89
A+T+N-	57	F	246.1	37.1	81.3	2951
A+T+N-	68	F	100.164	51.8371	33.5413	1894.5
A+T+N-	73	M	117.294	32.1941	26.0165	1574.89
A+T+N-	79	F	278.328	31.1646	43.5061	2071.95
A+T+N-	75	F	238.689	38.4918	46.4605	2998.22
A+T+N-	59	F	217.599	43.6722	51.8634	1922.11
A+T+N-	80	F	186.247	32.27	30.5772	2181
A+T+N-	75	F	175.1	43.9	83.8	3859.71
A+T+N-	78	M	290.758	33.0699	54.299	4316.56
A+T+N-	77	M	107.98	35.5231	42.5499	1348.97
A+T+N-	81	F	151.057	36.2304	42.1036	2180.76
A+T+N-	74	M	203.466	42.664	47.8285	2322.74
A+T+N-	80	F	87.5592	34.5591	40.1724	1056.88
A+T+N-	72	F	129.109	47.3342	51.2187	1433.88
A+T+N-	60	M	62.894	44.3241	61.0182	715.741
A+T+N-	74	F	184.973	35.6144	83.6927	2618.98
A+T+N-	70	F	268.2	32.8119	31.02	1542.38
A+T+N-	78	F	118.624	48.0263	60.5062	2819.05
A+T+N-	56	F	151.679	41.8761	51.445	2197.04
A+T+N-	80	M	86.3219	32.6764	80.9035	2547.59
A+T+N-	84	F	260.566	41.0737	82.3507	3570.33
A+T+N-	83	M	217.918	35.8208	91.7436	3502.65
A+T+N-	84	M	276.8	32.8	103.7	5647.84
A+T+N-	69	F	194.474	41.8244	97.4486	3829.22
A+T+N-	81	M	230.553	58.4288	103.091	4531.33
A+T+N-	67	M	128.212	70.9412	101.895	2644.7
A+T+N+	82	F	300.767	55.0151	188.161	7734.77
A+T+N+	76	F	358.44	57.7463	105.752	5407.61
A+T+N+	81	M	354.765	70.099	521.097	3939.61
A+T+N+	50	F	69.8497	148.865	216.545	1873.82
A+T+N+	63	F	191.816	106.582	154.134	2537.76
A+T+N+	77	M	280.641	73.6719	126.392	3445.68
A+T+N+	85	M	252.312	42.9347	143.659	4149.9
A+T+N+	77	M	161.475	84.7664	149.443	4092.8
A+T+N+	78	M	183.309	36.614	187.688	2102.46
A+T+N+	82	F	240.109	44.071	242.911	2451.17
A+T+N+	67	F	207.026	57.88	377.365	2938.85
A+T+N+	76	F	278.236	75.14	490.734	4175.51
A+T+N+	93	M	277.527	93.59	667.849	4524.34
A+T+N+	85	F	274.047	61.173	377.503	3940.12
