# Supplementary material for: Brain p3‐Alcβ peptide restores neuronal viability impaired by Alzheimer's amyloid β‐peptide
Source: EMBO Mol Med. 2023 Mar 30;15(5):e17052. doi: 10.15252/emmm.202217052 (PMC10165357; doi:10.15252/emmm.202217052)
Supplement: Supplementary file 8 — Source Data for Figure 2 [file EMMM-15-e17052-s004.zip]

Archive with 29 entries (16 files):
- Fig2/
- Fig2/Fig2E/
- Fig2/Fig2E/Fig2E.xlsx
- __MACOSX/
- __MACOSX/Fig2/
- __MACOSX/Fig2/Fig2E/
- __MACOSX/Fig2/Fig2E/._Fig2E.xlsx
- __MACOSX/Fig2/._Fig2E
- Fig2/Fig2D/
- Fig2/Fig2D/Fig2D.xlsx
- __MACOSX/Fig2/Fig2D/
- __MACOSX/Fig2/Fig2D/._Fig2D.xlsx
- __MACOSX/Fig2/._Fig2D
- Fig2/Fig2C/
- Fig2/Fig2C/Fig2C.xlsx
- __MACOSX/Fig2/Fig2C/
- __MACOSX/Fig2/Fig2C/._Fig2C.xlsx
- __MACOSX/Fig2/._Fig2C
- Fig2/Fig2F/
- Fig2/Fig2F/Fig2F.xlsx
- __MACOSX/Fig2/Fig2F/
- __MACOSX/Fig2/Fig2F/._Fig2F.xlsx
- __MACOSX/Fig2/._Fig2F
- Fig2/Fig2G/
- Fig2/Fig2G/Fig2G.xlsx
- __MACOSX/Fig2/Fig2G/
- __MACOSX/Fig2/Fig2G/._Fig2G.xlsx
- __MACOSX/Fig2/._Fig2G
- __MACOSX/._Fig2
