# Supplementary material for: Brain p3‐Alcβ peptide restores neuronal viability impaired by Alzheimer's amyloid β‐peptide
Source: EMBO Mol Med. 2023 Mar 30;15(5):e17052. doi: 10.15252/emmm.202217052 (PMC10165357; doi:10.15252/emmm.202217052)
Supplement: Supplementary file 8 — Source Data for Figure 2 [file EMMM-15-e17052-s004.zip › Fig2/Fig2E/Fig2E.xlsx]

## Sheet: Sheet1
-	+	- 9-19	+ 9-19	- 1-37	+ 1-37
1.07187	0.90974	1.5794	1.07561	1.50331	1.04049
0.928125	0.58195	1.22958	0.79654	1.41391	0.83234
0.931352	0.68765	1.42171	1.12777	1.40998	1.12217
1.06865	0.968516	1.23728	1.166	1.21296	1.14442
1.03215	1.11437	1.54285	1.49684	1.54285	1.49684
1	0.814162	2.106	1.89558	1.30667	1.0656
0.904091	0.91665	1.04327	0.87402	1.15504	1.00233
1.06376	0.90078	1.00762	0.74496	1.22252	0.67168
0.904102	0.85063	1.08099	1.05363	1.31027	1.29847
1.0959	0.91346	1.33999	0.97004	1.82406	1.65763
0.980208	0.983009	1.17027	1.1685	1.58107	1.08797
1.01979	0.910368	1.32359	1.30004	1.26726	1.05416
0.979834	1.01721	1.02085	0.845084	1.24041	1.22978
1.17882	0.81117	1.11194	0.87973	0.992056	0.958292
0.841346	0.75867	1.02487	0.8911	1.03812	0.91128
1.05477	0.76521	0.99976	0.71345	0.96012	0.85996
0.945226	0.79465	1.14259	0.85576	1.069	0.78246
1.16246	0.827138	1.0632	0.984387	1.16736	0.82466
0.837537	0.923438	1.0008	0.846077	1.04517	0.71171
1.00431	0.937284	1.1299	0.719228	0.943202	0.79417
1.0023	0.66267	1.39587	0.91229	1.02276	0.755161
0.993387	0.79519	1.33654	0.84135	1.04038	0.71986
0.959502	0.58437	1.70606	1.03676	1.62284	0.84615
1.0405	0.995445	1.53177	0.934128	0.93037	1.10475
1.12453	0.818673	1.2405	0.752855	1.19552	0.778323
0.87547	0.671321	1.02739	0.679377	0.939844	0.644695
1	0.662085	1.26518	0.950172	0.938776	0.680451
1.02986	0.637285	1.23151	0.791287	1.10309	0.702749
1.01855	0.994867	1.15892	1.01869	1.25127	0.724924
0.951586	0.972565	1.08121	1.06321	1.12443	1.07761
1.08848	0.926896	1.1778	1.0256	1.05114	0.993196
0.911525	0.894554	1.03905	0.909199	1.04382	0.984088
0.90574	0.812873	1.32427	0.875676	1.52333	0.721739
0.819477	0.901667	1.30256	0.924359	1.19994	0.806465
1.35023	0.63581	0.932284	0.974088	1.10968	1.13868
0.924558	0.765774	1.25816	0.985525	1.16662	0.810764
0.975648	0.844889	1.08058	0.837323	1.14132	0.733061
1.03275	0.752448	1.09371	0.732216	1.19158	1.02007
1.04869	0.688791			1.03068	0.753763
0.942912				1.04647	0.794721
