# Supplementary material for: Brain p3‐Alcβ peptide restores neuronal viability impaired by Alzheimer's amyloid β‐peptide
Source: EMBO Mol Med. 2023 Mar 30;15(5):e17052. doi: 10.15252/emmm.202217052 (PMC10165357; doi:10.15252/emmm.202217052)
Supplement: Supplementary file 8 — Source Data for Figure 2 [file EMMM-15-e17052-s004.zip › Fig2/Fig2D/Fig2D.xlsx]

## Sheet: Sheet1
-	+	- 9-19	+ 9-19	- 1-37	+ 1-37
1.122	0.90974	1.5794	1.07561	1.50331	1.04049
1.04619	0.968516	1.23728	1.166	1.21296	1.14442
1.0841	0.814162	1.04327	0.87402	1.30667	1.0656
1.00072	0.91665	1.00762	0.74496	1.15504	1.00233
0.938373	0.90078	1.08099	1.05363	1.22252	0.67168
1.06091	0.85063	1.33999	0.97004	1.31027	1.29847
1.04482	0.91346	1.17027	1.1685	1.58107	1.08797
0.995032	0.76521	1.32359	1.30004	1.26726	1.05416
0.960152	0.79465	1.02085	0.845084	1.24041	1.22978
1.11009	0.923438	1.02487	0.8911	1.04517	0.71171
0.935339	0.937284	1.14259	0.85576	0.943202	0.79417
0.944649	0.79519	1.0632	0.984387	1.04038	0.71986
0.97831	0.744068	1.0008	0.846077	0.93037	1.10475
0.92388	0.7619	1.1299	0.719228	1.19552	0.778323
1.12871	0.818673	1.39587	0.91229	0.939844	0.644695
0.979026	0.671321	1.70606	1.03676	0.938776	0.680451
1.09385	0.926896	1.53177	0.934128	1.05114	0.993196
0.979344	0.894554	1.2405	0.752855	1.04382	0.984088
0.926802	0.812873	1.26518	0.950172	1.19994	0.806465
1.07014	0.901667	1.08121	1.06321	1.10968	1.13868
1.01487	0.63581	1.1778	1.0256	1.16662	0.810764
0.914984	0.765774	1.32427	0.875676	1.19158	1.02007
1.122	0.844889	1.30256	0.924359	1.03068	0.753763
1.04619	0.752448	1.25816	0.985525	1.04647	0.794721
1.0841	0.688791	1.09371	0.732216	1.30444	0.946805
0.91552	0.84577	1.36324	0.97395	1.47425	0.926598
1.08448	0.690809	1.30067	0.892879	1.24408	1.21304
0.954999	0.877836	1.24408	1.21304	1.30317	1.10022
1.045	0.888556	1.07582	0.951071	1.1582	1.04565
1.04393	0.951071	1.07207	0.872597	1.23527	0.816945
1.06628	0.847741	0.937002	0.921057	1.07066	1.06378
0.889792	0.79037	1.09421	0.900695	1.14959	1.0301
0.999735	0.833212	1.11843	0.962818	1.08726	1.08171
0.961628	0.806021	0.945749	0.646841	1.03387	1.01363
1.03864	0.741317	1.30924	0.803176	0.930008	0.642703
1.08427	0.806774	1.16922	0.709597	0.885842	0.607652
0.973184	0.74147
0.942541	0.771633
