# Supplementary material for: Brain p3‐Alcβ peptide restores neuronal viability impaired by Alzheimer's amyloid β‐peptide
Source: EMBO Mol Med. 2023 Mar 30;15(5):e17052. doi: 10.15252/emmm.202217052 (PMC10165357; doi:10.15252/emmm.202217052)
Supplement: Supplementary file 8 — Source Data for Figure 2 [file EMMM-15-e17052-s004.zip › Fig2/Fig2F/Fig2F.xlsx]

## Sheet: Sheet1
-	+	- 9-19	+ 9-19	- 1-37	+ 1-37
1.01675	0.90316	0.92335	1.00082	0.83832	0.83585
1.0241	0.98319	0.9245	0.92653	0.96164	0.99132
0.95915	0.99769	0.96007	0.98991	0.88064	0.90486
0.988239	0.99822	1.04635	1.04327	1.04489	1.02618
1.01379	1.35593	1.04482	1.34648	1.23501	0.948991
0.997972	1.19751	0.940551	1.2778	1.10085	1.00787
0.928056	0.96884	0.72506	0.62227	0.60421	0.85943
1.03752	0.99909	0.70129	0.86394	0.82583	0.93744
1.03442	1.13337	0.83761	0.77344	0.8813	0.98136
1.05171	1.07701	0.83815	0.80843	0.75361	0.86921
0.988248	1.02113	0.855842	1.07626	0.71004	0.95792
0.960042	1.26519	1.03557	1.01013	0.963994	0.989549
1.04829	1.37526	0.735239	0.804412	1.03759	1.29768
0.987854	1.17245	0.944255	1.39062	1.02631	0.823833
0.963852	1.42481	0.86134	1.19965	0.892106	1.36051
1.01917	1.21535	0.84287	1.2387	0.8838	1.20705
0.980851	1.2623	0.9347	1.27061	0.87444	1.28023
0.999977	1.23195	0.87075	0.945836	0.82887	1.20966
1.06324	1.09706	0.815699	1.08659	1.04385	0.903118
1.06278	1.08211	0.942816	0.957663	0.798216	0.964481
0.914931	1.19242	0.900817	0.851901	0.920737	0.937795
0.959041	1.07339	0.897374	1.01335	0.924522	0.892106
1.02634	1.03817	1.01335	1.05874	0.93531	1.04519
1.05008	0.95042	1.06665	0.956976	0.978019	1.23831
0.923587	1.01984	0.971318	1.26306	0.975399	1.31331
1.07633	1.10064	1.04669	0.950363	1.05683	1.09124
0.917494	1.03478	0.899296	0.972216	0.991317	1.02041
1.00494	1.01105	0.928443	0.997539	0.975237	0.981018
1.00123	0.968929	0.766914	1.05051	1.06652	1.21723
0.969515	1.19959	0.959125	1.24481	0.895546	1.04221
1.00525	0.9321	0.97228	1.17772	1.09788	1.22822
1.05846	1.10009	1.02858	1.03913	0.97151	1.05788
0.966776	1.25231	0.94988	1.11213	1.07172	1.01125
0.975522	1.04842	0.94888	1.01699	1.00361	1.10965
1.03591	1.26644	1.05839	1.25114	0.89247	1.01013
0.988569	1.08902	1.00397	1.02303	1.04152	0.99895
1.05883	1.10265	1.13053	1.0812	0.96374	1.01319
0.976851	1.00856	0.997569	1.03199	0.949026	1.18599
0.98419	1.05126	0.972335	1.34738	0.876273	1.14003
0.98013	1.01619	0.985622	0.95361	0.894731	1.10003
1.08328	1.31417	0.98188	1.04348	1.00285	0.83446
1.20908	1.15168	0.99914	1.05464	0.99006	1.00336
0.844628	1.0633	0.99329	1.05544	0.75187	1.07312
0.855992	1.03043	1.08762	0.945082	1.0398	1.13463
0.763006	1.04814	0.885	0.897387	0.91477	1.02333
0.957601	1.037	0.627433	0.956038	0.92205	1.06975
1.20394	1.08843	0.822083	1.01316	0.962485	0.893513
1.08247	1.03101	0.946348	1.01323	0.982386	1.03154
1.04884	1.08444	1.01029	0.991646	0.876683	1.07099
1.06282	1.12154	0.973835	1.21616	0.908913	1.07622
0.999424	1.04327	0.900507	1.08389	0.869471	1.14435
0.888921	1.14856	1.05153	0.82144	0.982542	0.97534
0.884182	1.02274	0.81447	0.80529	1.03716	0.8471
1.14374	1.1833	0.67585	0.934075	0.90751	1.04856
0.972082	1.26143	0.82594	1.13888	0.63371	1.10684
1.04543	1.07928	0.861331	1.2039	0.89186	1.27471
0.954565	1.32202	0.993895	1.22007	0.936633	1.21211
1.0606	1.38413	1.0101	1.58112	0.934985	1.03336
0.9394	1.18992	1.04427	1.37555	0.952338	1.24827
1.02188	1.37618	0.972491	0.950576	0.970486	1.39502
0.978125	1.51749	0.985488	0.888092	1.00241	1.02618
1.09808	1.06153	0.858175	0.948437	1.02832	0.948991
0.964325	1.04694	0.897595		0.88572	1.00787
0.937598	1.04266	0.914682		0.927851
