# Supplementary material for: Brain p3‐Alcβ peptide restores neuronal viability impaired by Alzheimer's amyloid β‐peptide
Source: EMBO Mol Med. 2023 Mar 30;15(5):e17052. doi: 10.15252/emmm.202217052 (PMC10165357; doi:10.15252/emmm.202217052)
Supplement: Supplementary file 9 — Source Data for Figure 3 [file EMMM-15-e17052-s010.zip]

Archive with 24 entries (13 files):
- Fig3/
- Fig3/Fig3A/
- Fig3/Fig3A/Fig3A.xlsx
- __MACOSX/
- __MACOSX/Fig3/
- __MACOSX/Fig3/Fig3A/
- __MACOSX/Fig3/Fig3A/._Fig3A.xlsx
- __MACOSX/Fig3/._Fig3A
- Fig3/Fig3D/
- Fig3/Fig3D/Fig3D.xlsx
- __MACOSX/Fig3/Fig3D/
- __MACOSX/Fig3/Fig3D/._Fig3D.xlsx
- __MACOSX/Fig3/._Fig3D
- Fig3/Fig3C/
- Fig3/Fig3C/Fig3C.xlsx
- __MACOSX/Fig3/Fig3C/
- __MACOSX/Fig3/Fig3C/._Fig3C.xlsx
- __MACOSX/Fig3/._Fig3C
- Fig3/Fig3B/
- Fig3/Fig3B/Fig3B.xlsx
- __MACOSX/Fig3/Fig3B/
- __MACOSX/Fig3/Fig3B/._Fig3B.xlsx
- __MACOSX/Fig3/._Fig3B
- __MACOSX/._Fig3
