# Supplementary material for: Brain p3‐Alcβ peptide restores neuronal viability impaired by Alzheimer's amyloid β‐peptide
Source: EMBO Mol Med. 2023 Mar 30;15(5):e17052. doi: 10.15252/emmm.202217052 (PMC10165357; doi:10.15252/emmm.202217052)
Supplement: Supplementary file 9 — Source Data for Figure 3 [file EMMM-15-e17052-s010.zip › Fig3/Fig3D/Fig3D.xlsx]

## Sheet: Sheet1
0	50
1.10892	0.719288
0.928616	0.843199
1.01712	1.0026
1.13703	0.714274
0.939469	0.690037
0.980342	0.763665
0.888494	0.679673
1.06004	0.972132
0.876219	0.88185
1.04676	0.952595
1.01698	0.891902
