# Supplementary material for: Brain p3‐Alcβ peptide restores neuronal viability impaired by Alzheimer's amyloid β‐peptide
Source: EMBO Mol Med. 2023 Mar 30;15(5):e17052. doi: 10.15252/emmm.202217052 (PMC10165357; doi:10.15252/emmm.202217052)
Supplement: Supplementary file 10 — Source Data for Figure 4 [file EMMM-15-e17052-s006.zip]

Archive with 24 entries (13 files):
- Fig4/
- Fig4/Fig4A/
- Fig4/Fig4A/Fig4A.xlsx
- __MACOSX/
- __MACOSX/Fig4/
- __MACOSX/Fig4/Fig4A/
- __MACOSX/Fig4/Fig4A/._Fig4A.xlsx
- __MACOSX/Fig4/._Fig4A
- Fig4/Fig4D/
- Fig4/Fig4D/Fig4D.xlsx
- __MACOSX/Fig4/Fig4D/
- __MACOSX/Fig4/Fig4D/._Fig4D.xlsx
- __MACOSX/Fig4/._Fig4D
- Fig4/Fig4C/
- Fig4/Fig4C/Fig4C.xlsx
- __MACOSX/Fig4/Fig4C/
- __MACOSX/Fig4/Fig4C/._Fig4C.xlsx
- __MACOSX/Fig4/._Fig4C
- Fig4/Fig4B/
- Fig4/Fig4B/Fig4B.xlsx
- __MACOSX/Fig4/Fig4B/
- __MACOSX/Fig4/Fig4B/._Fig4B.xlsx
- __MACOSX/Fig4/._Fig4B
- __MACOSX/._Fig4
