# Supplementary material for: Brain p3‐Alcβ peptide restores neuronal viability impaired by Alzheimer's amyloid β‐peptide
Source: EMBO Mol Med. 2023 Mar 30;15(5):e17052. doi: 10.15252/emmm.202217052 (PMC10165357; doi:10.15252/emmm.202217052)
Supplement: Supplementary file 10 — Source Data for Figure 4 [file EMMM-15-e17052-s006.zip › Fig4/Fig4A/Fig4A.xlsx]

## Sheet: Sheet1
0-0	50-0	0-5	50-5
1.08329	0.907796	1.39841	1.27694
1.0999	0.762199	1.40491	1.04971
0.904911	1.32555	2.10715	1.27001
0.911908	1.15722	1.7943	0.938044
