# Supplementary material for: Brain p3‐Alcβ peptide restores neuronal viability impaired by Alzheimer's amyloid β‐peptide
Source: EMBO Mol Med. 2023 Mar 30;15(5):e17052. doi: 10.15252/emmm.202217052 (PMC10165357; doi:10.15252/emmm.202217052)
Supplement: Supplementary file 10 — Source Data for Figure 4 [file EMMM-15-e17052-s006.zip › Fig4/Fig4B/Fig4B.xlsx]

## Sheet: Sheet1
0	50
0.941952	0.951358
1.00209	0.88124
0.970852	0.917303
0.972829	0.663182
1.07657	0.99536
1.10989	0.900459
0.901419	0.886082
1.02439	0.979479
