# Supplementary material for: Brain p3‐Alcβ peptide restores neuronal viability impaired by Alzheimer's amyloid β‐peptide
Source: EMBO Mol Med. 2023 Mar 30;15(5):e17052. doi: 10.15252/emmm.202217052 (PMC10165357; doi:10.15252/emmm.202217052)
Supplement: Supplementary file 11 — Source Data for Figure 5 [file EMMM-15-e17052-s005.zip]

Archive with 81 entries (56 files):
- Fig5/
- Fig5/Fig5K/
- Fig5/Fig5K/Fig5K.xlsx
- __MACOSX/
- __MACOSX/Fig5/
- __MACOSX/Fig5/Fig5K/
- __MACOSX/Fig5/Fig5K/._Fig5K.xlsx
- __MACOSX/Fig5/._Fig5K
- Fig5/Fig5B/
- Fig5/Fig5B/B_alc_1mg_1.tif
- __MACOSX/Fig5/Fig5B/
- __MACOSX/Fig5/Fig5B/._B_alc_1mg_1.tif
- Fig5/Fig5B/B_alc_1mg_2.tif
- __MACOSX/Fig5/Fig5B/._B_alc_1mg_2.tif
- __MACOSX/Fig5/._Fig5B
- Fig5/Fig5E/
- Fig5/Fig5E/Fig5E.xlsx
- __MACOSX/Fig5/Fig5E/
- __MACOSX/Fig5/Fig5E/._Fig5E.xlsx
- __MACOSX/Fig5/._Fig5E
- Fig5/Fig5D/
- Fig5/Fig5D/D_alc_5mg_3.tif
- __MACOSX/Fig5/Fig5D/
- __MACOSX/Fig5/Fig5D/._D_alc_5mg_3.tif
- Fig5/Fig5D/D_alc_5mg_2.tif
- __MACOSX/Fig5/Fig5D/._D_alc_5mg_2.tif
- Fig5/Fig5D/D_alc_5mg_1.tif
- __MACOSX/Fig5/Fig5D/._D_alc_5mg_1.tif
- __MACOSX/Fig5/._Fig5D
- Fig5/Fig5C/
- Fig5/Fig5C/C_alc_3mg_1.tif
- __MACOSX/Fig5/Fig5C/
- __MACOSX/Fig5/Fig5C/._C_alc_3mg_1.tif
- Fig5/Fig5C/C_alc_3mg_3.tif
- __MACOSX/Fig5/Fig5C/._C_alc_3mg_3.tif
- Fig5/Fig5C/C_alc_3mg_2.tif
- __MACOSX/Fig5/Fig5C/._C_alc_3mg_2.tif
- __MACOSX/Fig5/._Fig5C
- Fig5/Fig5J/
- Fig5/Fig5J/Fig5J.xlsx
- __MACOSX/Fig5/Fig5J/
- __MACOSX/Fig5/Fig5J/._Fig5J.xlsx
- __MACOSX/Fig5/._Fig5J
- Fig5/Fig5H/
- Fig5/Fig5H/APP-p3Alc_2.tif
- __MACOSX/Fig5/Fig5H/
- __MACOSX/Fig5/Fig5H/._APP-p3Alc_2.tif
- Fig5/Fig5H/APP-p3Alc_1.tif
- __MACOSX/Fig5/Fig5H/._APP-p3Alc_1.tif
- Fig5/Fig5H/WT_2.tif
- __MACOSX/Fig5/Fig5H/._WT_2.tif
- Fig5/Fig5H/APP_1.tif
- __MACOSX/Fig5/Fig5H/._APP_1.tif
- Fig5/Fig5H/WT_1.tif
- __MACOSX/Fig5/Fig5H/._WT_1.tif
- Fig5/Fig5H/APP_2.tif
- __MACOSX/Fig5/Fig5H/._APP_2.tif
- __MACOSX/Fig5/._Fig5H
- Fig5/Fig5F/
- Fig5/Fig5F/Fig5F.xlsx
- __MACOSX/Fig5/Fig5F/
- __MACOSX/Fig5/Fig5F/._Fig5F.xlsx
- __MACOSX/Fig5/._Fig5F
- Fig5/Fig5A/
- Fig5/Fig5A/A_vehicle_2.tif
- __MACOSX/Fig5/Fig5A/
- __MACOSX/Fig5/Fig5A/._A_vehicle_2.tif
- Fig5/Fig5A/A_vehicle_1.tif
- __MACOSX/Fig5/Fig5A/._A_vehicle_1.tif
- __MACOSX/Fig5/._Fig5A
- Fig5/Fig5G/
- Fig5/Fig5G/Fig5G.xlsx
- __MACOSX/Fig5/Fig5G/
- __MACOSX/Fig5/Fig5G/._Fig5G.xlsx
- __MACOSX/Fig5/._Fig5G
- Fig5/Fig5I/
- Fig5/Fig5I/Fig5I.xlsx
- __MACOSX/Fig5/Fig5I/
- __MACOSX/Fig5/Fig5I/._Fig5I.xlsx
- __MACOSX/Fig5/._Fig5I
- __MACOSX/._Fig5
