# Supplementary material for: Brain p3‐Alcβ peptide restores neuronal viability impaired by Alzheimer's amyloid β‐peptide
Source: EMBO Mol Med. 2023 Mar 30;15(5):e17052. doi: 10.15252/emmm.202217052 (PMC10165357; doi:10.15252/emmm.202217052)
Supplement: Supplementary file 11 — Source Data for Figure 5 [file EMMM-15-e17052-s005.zip › Fig5/Fig5E/Fig5E.xlsx]

## Sheet: Sheet1
	vehcle	alc_1mg	alc_3mg	alc_5mg
fro_suvr	0.819661	1.01888	0.919978	0.959061
fro_suvr	0.915144	0.971325	0.977621	0.945431
fro_suvr	0.79014	0.979905	0.855545	1.04635
fro_suvr	0.765258	0.871836	1.01711	0.922557
fro_suvr	0.896189	1.04184	0.904751	1.00696
fro_suvr	0.758833	0.91305	1.0236	0.864405
