# Supplementary material for: Brain p3‐Alcβ peptide restores neuronal viability impaired by Alzheimer's amyloid β‐peptide
Source: EMBO Mol Med. 2023 Mar 30;15(5):e17052. doi: 10.15252/emmm.202217052 (PMC10165357; doi:10.15252/emmm.202217052)
Supplement: Supplementary file 11 — Source Data for Figure 5 [file EMMM-15-e17052-s005.zip › Fig5/Fig5J/Fig5J.xlsx]

## Sheet: Sheet1
WT	APP	APP-p3Alc
0.829	0.794	0.815
0.954	0.812	0.956
0.927	0.831	0.829
1.001	0.864	0.917
0.844	0.801	0.863
	0.818	0.864
	0.819	1.044
	0.796	0.965
		1.02
		0.957
