# Supplementary material for: Brain p3‐Alcβ peptide restores neuronal viability impaired by Alzheimer's amyloid β‐peptide
Source: EMBO Mol Med. 2023 Mar 30;15(5):e17052. doi: 10.15252/emmm.202217052 (PMC10165357; doi:10.15252/emmm.202217052)
Supplement: Supplementary file 11 — Source Data for Figure 5 [file EMMM-15-e17052-s005.zip › Fig5/Fig5F/Fig5F.xlsx]

## Sheet: Sheet1
cp_suvr	1.00232	1.17482	0.925461	1.03978
cp_suvr	1.01531	1.19865	1.08189	1.19543
cp_suvr	0.887618	1.06328	1.02888	1.10372
cp_suvr	0.915991	1.09652	1.20204	1.1517
cp_suvr	1.00255	1.08596	1.01173	1.07932
cp_suvr	0.922095	1.08952	1.1325	1.05247
