# Supplementary material for: Brain p3‐Alcβ peptide restores neuronal viability impaired by Alzheimer's amyloid β‐peptide
Source: EMBO Mol Med. 2023 Mar 30;15(5):e17052. doi: 10.15252/emmm.202217052 (PMC10165357; doi:10.15252/emmm.202217052)
Supplement: Supplementary file 11 — Source Data for Figure 5 [file EMMM-15-e17052-s005.zip › Fig5/Fig5G/Fig5G.xlsx]

## Sheet: Sheet1
hipp_suvr	0.90014	1.06677	0.986318	1.01529
hipp_suvr	0.948	1.04504	1.01945	1.04653
hipp_suvr	0.857456	0.973982	0.913982	1.0676
hipp_suvr	0.812189	0.94927	1.10652	0.955898
hipp_suvr	0.930032	1.05853	0.913597	0.955083
hipp_suvr	0.854168	1.00065	1.04518	0.972603
