# Supplementary material for: Brain p3‐Alcβ peptide restores neuronal viability impaired by Alzheimer's amyloid β‐peptide
Source: EMBO Mol Med. 2023 Mar 30;15(5):e17052. doi: 10.15252/emmm.202217052 (PMC10165357; doi:10.15252/emmm.202217052)
Supplement: Supplementary file 11 — Source Data for Figure 5 [file EMMM-15-e17052-s005.zip › Fig5/Fig5I/Fig5I.xlsx]

## Sheet: Sheet1
WT	APP	APP-p3Alc
0.841	0.811	0.926
0.858	0.77	0.96
0.852	0.832	0.834
0.897	0.704	0.841
0.825	0.797	0.874
	0.798	0.867
	0.772	0.905
	0.732	0.82
		0.897
		0.856
